# Supplementary material for: 2,4,6-Triphenyl-1-hexene, an Anti-Melanogenic Compound from Marine-Derived Bacillus sp. APmarine135
Source: Mar Drugs. 2024 Jan 30;22(2):72. doi: 10.3390/md22020072 (PMC10890162; doi:10.3390/md22020072)
Supplement: Supplementary file 1 [file marinedrugs-22-00072-s001.zip]

Archive with 1 entries (1 files):
- marinedrugs-2731685-supplementary.pdf
